# Supplementary material for: Loss of offspring Peg3 reduces neonatal ultrasonic vocalizations and increases maternal anxiety in wild-type mothers
Source: Hum Mol Genet. 2017 Nov 24;27(3):440–50. doi: 10.1093/hmg/ddx412 (PMC5886183; doi:10.1093/hmg/ddx412)
Supplement: Supplementary Tables [file supp_tables_ddx412.xlsx]

## Sheet: Table S1
Table S1: Statistical details for food and water consumption for WTWT, WTPeg3KO and not pregnant females
ANOVA
	df		F	Sig.
food_15	30	2	1.308	0.286
food_16	31	2	2.47	0.102
food_17	32	2	0.646	0.531
food_18	31	2	4.291	0.023
food_19	24	2	1.415	0.264
food_p0	33	2	2.815	0.075
food_p1	32	2	2.236	0.124
food_p2	32	2	6.581	0.004
food_p3	33	2	4.544	0.019
food_p4	33	2	3.14	0.057
food_p5	33	2	7.081	0.003
food_p6	33	2	12.091	>0.001
food_p7	28	2	6.757	0.004
drink_15	30	2	1.947	0.162
Drink_16	29	2	3.475	0.045
Drink_17	32	2	1.318	0.283
Drink_18	30	2	2.003	0.154
Drink_19	21	2	1.778	0.196
Drink_P0	33	2	0.025	0.975
Drink_P1	33	2	10.579	>0.001
Drink_P2	33	2	12.939	>0.001
Drink_P3	33	2	8.544	0.001
Drink_P4	33	2	19.648	>0.001
Drink_P5	33	2	11.86	>0.001
Drink_P6	33	2	6.69	0.004
Drink_p7	28	2	7.668	0.002
Multiple Comparisons
Dunnett t (2-sided)a
Dependent Variable	(I) PUP_GENO	(J) PUP_GENO	Mean Difference (I-J)	Std. Error	Sig.
Lower Bound	Upper Bound
food_15	Peg3KO	wt	-0.5	0.643	0.673
not pregnant	not pregnant		0.9	0.851	0.491
food_16	Peg3KO	wt	0.19643	0.76163	0.956
not pregnant	not pregnant		-1.84524	0.94469	0.112
food_17	Peg3KO	wt	-0.25	0.59254	0.887
not pregnant	not pregnant		-0.92857	0.81676	0.44
food_18	Peg3KO	wt	-0.22024	0.4043	0.816
not pregnant	not pregnant		-1.45833*	0.51386	0.016
food_19	Peg3KO	wt	0.36111	0.48501	0.686
not pregnant	not pregnant		-0.55556	0.55634	0.519
food_p0	Peg3KO	wt	-0.70238	0.43465	0.207
not pregnant	not pregnant		0.54762	0.56113	0.538
food_p1	Peg3KO	wt	-0.34249	0.69486	0.848
not pregnant	not pregnant		-1.83929	0.8803	0.084
food_p2	Peg3KO	wt	0.3141	0.71708	0.878
not pregnant	not pregnant		-2.87500*	0.90845	0.007
food_p3	Peg3KO	wt	-0.69048	1.0014	0.728
not pregnant	not pregnant		-3.84325*	1.2928	0.011
food_p4	Peg3KO	wt	0.4881	1.01404	0.854
not pregnant	not pregnant		-2.72421	1.30912	0.085
food_p5	Peg3KO	wt	-1.22619	0.92779	0.336
not pregnant	not pregnant		-4.50397*	1.19777	0.001
food_p6	Peg3KO	wt	-0.65476	0.99439	0.748
not pregnant	not pregnant		-6.09524*	1.28376	>0.001
food_p7	Peg3KO	wt	-0.17832	1.47713	0.99
not pregnant	not pregnant		-6.60909*	1.94474	0.004
drink_15	Peg3KO	wt	-0.53846	0.83982	0.759
not pregnant	not pregnant		-2.03846	1.0354	0.108
Drink_16	Peg3KO	wt	-0.02885	1.00437	0.999
not pregnant	not pregnant		-3.25385*	1.32028	0.039
Drink_17	Peg3KO	wt	-0.27198	0.80589	0.924
not pregnant	not pregnant		-1.64103	1.03266	0.217
Drink_18	Peg3KO	wt	-1.06548	0.68421	0.23
not pregnant	not pregnant		-1.64167	0.92578	0.157
Drink_19	Peg3KO	wt	0.78241	0.77361	0.513
not pregnant	not pregnant		-0.875	0.90762	0.543
Drink_P0	Peg3KO	wt	-0.13095	0.7093	0.977
not pregnant	not pregnant		0.04167	0.9157	0.999
Drink_P1	Peg3KO	wt	-2.10714*	0.70013	0.01
not pregnant	not pregnant		-3.95238*	0.90386	>0.001
Drink_P2	Peg3KO	wt	-1.10714	0.699	0.219
not pregnant	not pregnant		-4.57540*	0.9024	>0.001
Drink_P3	Peg3KO	wt	-2.21429	1.03463	0.075
not pregnant	not pregnant		-5.46230*	1.3357	0.001
Drink_P4	Peg3KO	wt	-2.21429*	0.71669	0.008
not pregnant	not pregnant		-5.75992*	0.92525	>0.001
Drink_P5	Peg3KO	wt	-2.92857*	0.97869	0.01
not pregnant	not pregnant		-5.94048*	1.26349	>0.001
Drink_P6	Peg3KO	wt	-1.25	1.10034	0.438
not pregnant	not pregnant		-5.17857*	1.42053	0.002
Drink_p7	Peg3KO	wt	-1.94406	1.50634	0.352
	not pregnant		-7.73636*	1.98319	0.001

## Sheet: Table S2
Table S2: Statistical details for distance moved for 5 days around parturition (P0) in one hour bins.
		F	df	Sig. (2-tailed)
Geno*hour
Two days prior to parturition		1.31	14	0.199
One day prior to parturition		1.15	14	0.34
P0		0.76	14	0.61
P1		0.812	14	0.66
P2		1.091	14	0.37
Main effect of genotype
Two days prior to parturition		1.404	23	0.25
One day prior to parturition		0.068	21	0.797
P0		1.07	24	0.31
P1		0.008	26	0.93
P2		0.46	23	0.51

## Sheet: Table S3
Table S3: Statistical details for scoring of behaviour during nestbuilding (NB) and intruder male (RI) tasks.
		F	df	Sig. (2-tailed)
NB_P4_distance		0.256	27	0.618
NB_selfgroom		0.003	27	0.956
NB_arch		0.019	27	0.892
NB_crouch		2.885	27	0.1
NB_groompup		1.22	27	0.28
NB_contactpups		0.063	27	0.8
NB_nestbuilding		0.434	27	0.516
NB_eating		0.126	27	0.726
NB_drinking		2.06	27	0.163
NB_runningwheel		0.57	27	0.457
RI_lunge		0.319	20	0.579
RI_chase		0.017	20	0.899
RI_freeze		0.045	20	0.834
RI_runaway		0.038	20	0.847
RI_subordinate		0.048	20	0.829
RI_mounted		1.406	20	0.25
RI_selfgroom		1.071	20	0.314
RI_staynest		0.018	20	0.895
